# Supplementary material for: A New, Extremely Sensitive, Turn-Off Optical Sensor Utilizing Schiff Base for Fast Detection of Cu(II)
Source: Biosensors (Basel). 2023 Mar 8;13(3):359. doi: 10.3390/bios13030359 (PMC10046006; doi:10.3390/bios13030359)
Supplement: Supplementary file 1 [file biosensors-13-00359-s001.zip]

Archive with 1 entries (1 files):
- biosensors-2238012-supplementary.pdf
